# Supplementary material for: Rationally Engineered D-Amino Acid Peptide DT7-3 Combats Multidrug-Resistant Helicobacter pylori via a Novel “Triple-Hit” Mechanism
Source: Microorganisms. 2026 Mar 26;14(4):744. doi: 10.3390/microorganisms14040744 (PMC13118709; doi:10.3390/microorganisms14040744)
Supplement: Supplementary file 1 [file microorganisms-14-00744-s001.zip]

Archive with 1 entries (1 files):
- microorganisms-4148178-supplementary.pdf
